# Supplementary material for: Assessing the Causal Association between Biological Aging Biomarkers and the Development of Cerebral Small Vessel Disease: A Mendelian Randomization Study
Source: Biology (Basel). 2023 Apr 27;12(5):660. doi: 10.3390/biology12050660 (PMC10215078; doi:10.3390/biology12050660)
Supplement: Supplementary file 1 [file biology-12-00660-s001.zip]

Archive with 1 entries (1 files):
- biology-2252843-supplementary.pdf
